# Supplementary material for: Investigating the Performance of the Multi-Lobed Leaf-Shaped Oscillatory Obstacles in Micromixers Using Bulk Acoustic Waves (BAW): Mixing and Chemical Reaction
Source: Micromachines (Basel). 2023 Mar 31;14(4):795. doi: 10.3390/mi14040795 (PMC10145993; doi:10.3390/mi14040795)
Supplement: Supplementary file 1 [file micromachines-14-00795-s001.zip]

Archive with 1 entries (1 files):
- micromachines-2299377-supplementary.pdf
